# Supplementary material for: Fast Quantum Approach for Evaluating the Energy of Non-Covalent Interactions in Molecular Crystals: The Case Study of Intermolecular H-Bonds in Crystalline Peroxosolvates
Source: Molecules. 2022 Jun 24;27(13):4082. doi: 10.3390/molecules27134082 (PMC9268483; doi:10.3390/molecules27134082)
Supplement: Supplementary file 1 [file molecules-27-04082-s001.zip]

Archive with 1 entries (1 files):
- molecules-1754863-supplementary final.pdf
